# Supplementary material for: Phytochemical, In Vitro, In Vivo, and In Silico Research on the Extract of Ajuga chamaepitys (L.) Schreb
Source: Plants (Basel). 2024 Apr 25;13(9):1192. doi: 10.3390/plants13091192 (PMC11085171; doi:10.3390/plants13091192)
Supplement: Supplementary file 1 [file plants-13-01192-s001.zip]

Archive with 1 entries (1 files):
- plants-2950763-supplementary.pdf
